# Supplementary material for: Unveiling tumor senescence-driven prognostic heterogeneity via MALISS in stage II/III colorectal cancer
Source: Front Immunol. 2026 Jan 6;16:1744719. doi: 10.3389/fimmu.2025.1744719 (PMC12816352; doi:10.3389/fimmu.2025.1744719)
Supplement: Supplementary file 2 [file Table1.xlsx]

## Sheet: Table S1
immunosenescence-related gene
ACVR1B
ANG
ANGPT1
ANGPTL4
AREG
AXL
BEX3
BMP2
BMP6
C3
CCL1
CCL13
CCL16
CCL2
CCL20
CCL24
CCL26
CCL3
CCL3L1
CCL4
CCL5
CCL7
CCL8
CD55
CD9
CSF1
CSF2
CSF2RB
CST4
CTNNB1
CTSB
CXCL1
CXCL10
CXCL12
CXCL16
CXCL2
CXCL3
CXCL8
CXCR2
DKK1
EDN1
EGF
EGFR
EREG
ESM1
ETS2
FAS
FGF1
FGF2
FGF7
GDF15
GEM
GMFG
HGF
HMGB1
ICAM1
ICAM3
IGF1
IGFBP1
IGFBP2
IGFBP3
IGFBP4
IGFBP5
IGFBP6
IGFBP7
IL10
IL13
IL15
IL18
IL1A
IL1B
IL2
IL32
IL6
IL6ST
IL7
INHA
IQGAP2
ITGA2
ITPKA
JUN
KITLG
LCP1
MIF
MMP1
MMP10
MMP12
MMP13
MMP14
MMP2
MMP3
MMP9
NAP1L4
NRG1
PAPPA
PECAM1
PGF
PIGF
PLAT
PLAU
PLAUR
PTBP1
PTGER2
PTGES
RPS6KA5
SCAMP4
SELPLG
SEMA3F
SERPINB4
SERPINE1
SERPINE2
SPP1
SPX
TIMP2
TNF
TNFRSF10C
TNFRSF11B
TNFRSF1A
TNFRSF1B
TUBGCP2
VEGFA
VEGFC
VGF
WNT16
WNT2
AKT3
RAD50
HIPK3
CDK2
CDK4
CDK6
CDKN1A
CDKN2A
CDKN2B
TRAF3IP2
GADD45G
P3R3URF-PIK3R3
CHEK1
CHEK2
LIN54
MAPK14
RAD9B
HIPK4
CALML6
GADD45A
E2F1
E2F2
E2F3
E2F4
E2F5
EIF4EBP1
HIPK1
AKT1
AKT2
ETS1
RRAS2
MRAS
FOXM1
FOXO1
FOXO3
FBXW11
SIRT1
MTOR
GATA4
LIN9
HIPK2
SLC25A4
SLC25A5
SLC25A6
HLA-A
HLA-B
HLA-C
HLA-E
HLA-F
HLA-G
HRAS
HUS1
ITPR1
ITPR2
ITPR3
KIR2DL4
KRAS
SMAD2
SMAD3
MDM2
MRE11
MYBL2
MYC
GADD45B
NBN
ATM
NFATC1
NFATC2
NFATC3
NFATC4
NFKB1
NRAS
CALML5
PIK3CA
PIK3CB
PIK3CD
PIK3R1
PIK3R2
ATR
PPID
TRPM7
PPP1CA
PPP1CB
PPP1CC
PPP3CA
PPP3CB
PPP3CC
PPP3R1
PPP3R2
MAPK1
MAPK3
LIN37
MAPK11
MAPK13
MAP2K1
MAP2K2
MAP2K3
MAP2K6
PTEN
RAD1
RAD9A
RAF1
RB1
RBBP4
RBL1
RBL2
TRPV4
CCND1
RELA
RHEB
RRAS
MAPK12
ZFP36L1
ZFP36L2
TGFB1
TGFB2
TGFB3
TGFBR1
TGFBR2
TP53
TSC1
TSC2
VDAC1
VDAC2
VDAC3
CACNA1D
CALM1
CALM2
CALM3
CALML3
CAPN1
CAPN2
SLC25A31
RASSF5
PIK3R3
CCNB3
SQSTM1
CCNA2
CCNA1
CCNB1
CCND2
BTRC
CCND3
CCNE1
MCU
CCNB2
CCNE2
LIN52
CALML4
MAPKAPK2
CDK1
CDC25A
BAX
BDNF
CCAR2
CD38
CDKN1C
H2AX
LMNB1
NAD+
RRAD
SA-尾-Gal
BCL2
CEBPB
CSF3
CXCL15
FGF13
IFNG
IL17A
INHBA
IRF1
MKI67
SERPINB2
VCAM1
4-HNE
8-OHdG
ACTA1
BMP1
CAPN3
CCL11
CCN1
CDKN2C
cGAS
CX3CL1
DHE
EDN3
EdU
GDF6
IL11
IL16
IL33
LAMB1
MANF
MAOA
MYBPC2
MYH7
NPPA
p-p53
p-RB
p19ARF
POSTN
RB/p-RB
ROS
STING1
TAF
Telomere length
THBS4
TIFs
Tnfrsf21
TP53BP1
CDKN2D
CSF2RA
GLB1
IL27
LGALS3
LGALS3BP
MACROH2A1
PCNA
SATB1
15-deoxy-delta-12_14-prostaglandin J2
ADAMTS13
ALCAM
B2M
BGN
CCL17
CCL18
CCL22
CLEC11A
COTL1
CST3
CTSD
CTSZ
Cysteinyl leukotrienes
FLNA
FN1
GSN
GSTP1
HSPA1A
HSPA8
IL1R1
IL9
MMP7
MOK
MPO
PARK7
PGK1
SERPING1
SOST
STC1
THBS1
TIMP1
YWHAQ
CD40LG
CD63
ERCC1
ERCC4
GCA
GDF3
NLRP3
SELP
CASP1
CDKN1B
CEBPA
CXCL9
GSK3B
HSPA5
IRF5
JDP2
MIR146A
MIR21
NOX1
NPRL3
PTGS1
PTGS2
WNT9A
CXCL5
HMGA1
IFNA1
IRF7
Karyomegaly
PDGFB
senescence-associated distension of satellites
BCL2L1
MMP8
macrophage crown-like structures
CASP3
CBX1
CBX3
CBX5
CD74
CRLF1
H3K9me3
HMGA2
Lipofuscin
ACTG1
ADAMTS1
ANKRD1
ARG2
BCL2A1
BHLHA15
BHLHE40
BNC1
CD68
CXCL11
DNAJA3
HIV-NEF
ID3
Infiltration of F4/80
proteasome
SMAD4
TLR2
TNFRSF9
EEF1A1
NAMPT
SIRT3
TREM1
CST5
CXCL13
Cxcl15
FASLG
FOXO4
ICAM5
NFKBIA
PDGFA
BRAFV600E
CXCR3
H2AJ
mtDNA4977 del
PML nuclear bodies
RARRES2
NF1
HSP90AA1
IGF1R
PPP2CA
PRKCA
TEP1
TERF1
TERT
TNKS
XRCC5
XRCC6
ACSS2
ATP5MC3
CA4
CALB1
COL1A1
COL3A1
COL4A5
DIABLO
FABP3
GHITM
NDUFB11
NREP
TFRC
UQCRFS1
UQCRQ
ADIPOR2
ANXA3
ANXA5
APOD
C1QA
C1QB
C1QC
C4A
CLIC4
CLU
CTSSDCLK1
DERL1
EFCAB14
EFEMP1
FCGR2A
FCGR2B
GBP2
GFAP
GNS
GPNMB
GSTA1
H1-2
HBA1
HCST
JCHAIN
LAPTM5
LITAF
LYZ
MGST1
MPEG1
MSN
MT1F
NDRG1
NPC2
PCSK6
PSMD11
PTGES3
RASA3
RNF213
S100A4
S100A6
SGK1
TMED10
TXNIP
VAT1
VWF
ALDH1A1
BMI1
CCN4
CDC25B
CKS1BP7
EGR1
ID1
LAMA1LDB2
MARCKS
ALDH1A3
AOPEP
CCN2
CD44
CITED2
CLTB
COL1A2
CREG1
CRYAB
CXCL14
CYP1B1
EIF2S2
F3
FILIP1L
GUK1
HBS1L
HPS5
HSPA2
HTATIP2
IFI16
IGSF3
ING1
ISG15
MAP1LC3B
NDN
NME2
NRG1OPTN
PEA15
RAB13
RAB31
RAB5B
RABGGTA
RAC1
RGL2
RHOB
S100A11
SMPD1
SMURF2
SOD1
SPARC
STAT1
TES
TFAP2A
TGFB1I1
TNFAIP2
TNFAIP3
TSPYL5
VIM
ABL1
ARNTL
BCL2L12
BCL6
BGLAP
BMPR1A
BRCA2
CALR
CGAS
CTC1
ECRG4
EEF1E1
FBXO5
FZR1H2AX
ID2
ING2
KAT6A
LIMS1
LMNA
MAGEA2
MAGEA2B
MAP3K3
MAPKAPK5
MARCHF5
MIR10A
MIR17
MIR188
MIR20B
MIR217
MIR22
MIR34A
MIR543
MIR590
MME
MNT
MORC3
NEK4
NEK6
NOX4
NPM1
NSMCE2
NUAK1
NUP62
OPA1
PAWR
PDCD4
PLA2R1
PLK2
PML
PNPT1
PRELP
PRKCD
PRKDCPRMT6
ROMO1
RSL1D1
SLC30A10
SMC5
SMC6
SPI1
SRF
TBX2
TBX3
TERC
TERF2
TP63
TWIST1
ULK3
VASH1
WNT1
WRN
YBX1
YPEL3
ZKSCAN3
ZMIZ1
ZMPSTE24
ZNF277
ZNF354A
CISD2
COMP
COQ7
DDC
GBA
GHRHR
HYAL2
IDE
INPP5D
LEP
LRRK2
MSH2
MSH6
NR5A1
PRDM2
RAD54B
RAD54L
RNF165
SEC63
TFCP2L1
TH
TREX1ACD
AGO1
AGO3
AGO4
ANAPC1
ANAPC10
ANAPC11
ANAPC15
ANAPC16
ANAPC2
ANAPC4
ANAPC5
ANAPC7
ASF1A
CABIN1
CBX2
CBX4
CBX6
CBX8
CDC16
CDC23
CDC26
CDC27
EED
EHMT1
EHMT2
EP400
ERF
EZH2
FOS
H1-0
H1-1
H1-3
H1-4
H1-5
H2AB1
H2AC14
H2AC18H2AC19
H2AC20
H2AC4
H2AC6
H2AC7
H2AC8
H2AZ1
H2AZ2
H2BC1
H2BC10
H2BC11
H2BC12
H2BC13
H2BC14
H2BC15
H2BC17
H2BC21
H2BC3
H2BC4
H2BC5
H2BC6
H2BC7
H2BC8
H2BC9
H2BS1
H2BU1
H3-3A
H3-3B
H3-4
H3C1
H3C10
H3C11
H3C12
H3C13
H3C14
H3C15
H3C2
H3C3
H3C4
H3C6
H3C7
H3C8
H4-16
H4C1
H4C11
H4C12
H4C13
H4C14
H4C15
H4C2H4C3
H4C4
H4C5
H4C6
H4C8
H4C9
HIRA
IFNB1
KAT5
KDM6B
MAP2K4
MAP2K7
MAP3K5
MAP4K4
MAPK10
MAPK7
MAPK8
MAPK9
MAPKAPK3
MDM4
MINK1
MIR24-1
MIR24-2
MOV10
PHC1
PHC2
PHC3
POT1
RBBP7
RING1
RNF2
RPS27A
RPS6KA1
RPS6KA2
RPS6KA3
SCMH1SP1
STAT3
SUZ12
TERF2IP
TFDP1
TFDP2
TINF2
TNIK
TNRC6A
TNRC6B
TNRC6C
TXN
UBA52
UBB
UBC
UBE2C
UBE2D1
UBE2E1
UBE2S
UBN1
VENTX
ALDOC
ENO1
G6PD
GAPDH
HK1
LDHA
PKM
PRKAA1
AKT1S1
AMBRA1
ATG10
ATG12
ATG13
ATG14
ATG16L1
ATG3
ATG5
ATG7
BECN1
BRAF
COL10A1
FKBP8
GABARAP
GABARAPL1
GABARAPL2
GSK3BIGF1
IL24
IL3
IL6R
INS
KMT2A
LAMP1
LAMP2
MAP1LC3A
MAP1LC3C
MIR29B2
MIR29C
MIR3606
MLST8
PIK3C3
RB1CC1
RNASEL
SH3GLB1
SLC39A1
SLC39A2
SLC39A3
SLC39A4
SRC
TNFSF15
ULK1
UVRAG
VTN
FH
GOT1
MDH1
ME1
ME2
PDHA1
PDK1
PDP2
AADAT
ACMSD
AFMIDAHR
EIF2AK1
EIF2AK4
HAAO
IDO1
IDO2
IL1R2
KLF5
KMO
KYNU
NOS1
QPRT
TDO2
TLR4
CCL27
ELAVL1
GOT2
MDH2
NMNAT2
PARP1
SCO2
SIRT2
SIRT5
SLC2A1
SLC2A4
HTRA1
AZGP1
CANX
CD1A
CD1B
CD1C
CD1D
CD1E
CD4
CD8A
CD8B
CREB1
CTSE
CTSL
CTSS
FCER1G
FCGRT
PDIA3
HFE
HLA-DMA
HLA-DMB
HLA-DOA
HLA-DOB
HLA-DPA1
HLA-DPB1
HLA-DQA1
HLA-DQA2
HLA-DQB1
HLA-DRA
HLA-DRB1
HLA-DRB3
HLA-DRB4
HLA-DRB5
HLA-H
MR1
HSPA1B
HSPA1L
HSPA4
HSPA6
HSP90AB1
IFNA2
IFNA4
IFNA5
IFNA6
IFNA7
IFNA8
IFNA10
IFNA13
IFNA14
IFNA16
IFNA17
IFNA21
KIR2DL1
KIR2DL2
KIR2DL3
KIR2DS1
KIR2DS3
KIR2DS4
KIR2DS5
KIR3DL1
KIR3DL2
KLRC1
KLRC2
KLRC3
KLRD1
LTA
CIITA
MICA
MICB
NFYA
NFYB
NFYC
LGMN
PSMB8
PSMC1
PSMC2
PSMC3
PSMC4
PSMC5
PSMC6
PSMD1
PSMD2
PSMD3
PSMD4
PSMD5
PSMD7
PSMD8
PSMD10
PSMD13
PSME1
PSME2
RELB
RFX5
RFXAP
SLC10A2
TAP1
TAP2
TAPBP
SEM1
KLRC4
AP3B1
RFXANK
PSMD6
PSME3
PSMD14
CLEC4M
IFI30
PROCR
ADRM1
ECPAS
TRPC4AP
CD209
UBXN1
ERAP1
TAPBPL
KIR2DL5A
ERAP2
ULBP3
ULBP2
ULBP1
KIR3DL3
RAET1E
RAET1L
UBR1
RAET1G
PDIA2
HAMP
PI3
CAMP
DEFB4A
PPBP
REG3G
SLPI
CXCL6
PF4
XCL1
DEFB103B
DEFB1
ELANE
DEFB103A
DEFA3
DEFA1
TMSB10
DEFA6
DEFA5
DEFA4
LCN2
LCN1
COLEC10
BPI
S100A9
S100A8
DCD
LCN6
S100A12
HTN3
LCN8
DEFA1B
CCR10
CELA1
DEFB106A
PENK
BPIFC
BPIFB6
LEAP2
SFTPD
LCN9
BPIFB2
PTGDS
TMSB4X
PGLYRP1
ZC3HAV1
TMSB15A
S100B
S100A13
DEFB119
DEFB107A
DEFB105A
SERPIND1
DEFB129
DEFB127
S100P
S100A7
DEFB104A
DEFB126
DEFB106B
DEFB104B
DEFB107B
PGLYRP3
PGLYRP2
S100A10
S100A2
DEFB125
DEFB123
DEFB105B
DEFB132
BPIFB3
LCN12
PGLYRP4
S100A5
S100A3
S100A1
DEFB128
DEFB108B
HTN1
LMBR1L
S100A7A
DEFB118
COLEC12
TMSB4Y
DEFB131A
DEFB134
DEFB130A
DEFB124
DEFB121
DEFB116
DEFB115
DEFB114
DEFB113
DEFB112
DEFB110
TMSB15B
DEFB133
S100Z
MAVS
TMSB4XP8
S100A14
LCN10
S100A16
DEFB136
DEFB135
DEFB117
ZC3HAV1L
S100A7L2
MBL3P
DEFB4B
BPIFB4
IFNAR1
AZU1
DEFB131B
DEFA1A3
LCN1P1
S100G
DEFA7P
DEFB130B
DEFB108F
DEFB131C
TCHHL1
TINAGL1
IFNGR1
SLC22A17
WFIKKN1
WFDC2
UMODL1
PF4V1
ANOS1
SPAG11B
A2M
APOBEC3G
FABP6
NOD2
MBL2
SFTPA1
RBP1
SLC40A1
PAEP
HJV
MUC5AC
OBP2A
PLTP
MX1
DDX58
IFNL1
IRF3
SFTPA2
LPA
LBP
RBP4
LTF
RBP5
FABP7
FABP5
FABP2
FABP4
R3HDML
BPIFA3
BPIFB1
OASL
CRABP2
CRABP1
RBP7
DUOX1
OBP2B
RBP2
LCN15
CETP
FABP12
FABP9
BPIFA1
LCNL1
C8G
SPAG11A
PI15
PMP2
ORM2
ORM1
CTSG
PRTN3
AEN
CYBB
BPIFA2
ISG20
BCL3
ISG20L2
NOX5
NOX3
DUOX2
TLR3
IFIH1
LRP1
TRIM5
NEDD4
ADIPOQ
IFNL2
SOCS3
SEMG1
TNFSF10
SOCS1
APOBEC3F
PLAAT4
CHIT1
CD40
TLR7
PPIA
ZYX
NLRX1
PGC
IKBKE
DHX58
TFR2
FCN2
MUC4
F2R
ELN
MAPT
CYLD
KLKB1
CSRP1
ITGAV
CCR6
IL12B
TLR8
GNLY
CD81
EIF2AK2
APOM
CACYBP
NOD1
BST2
BPHL
PLA2G2A
GRN
NEWENTRY
PDGFRA
GNAI1
WNT5A
FURIN
ADAR
TYK2
NOS2
TRAF3
TPT1
TPM2
NEO1
AHNAK
TLR1
TK2
PRDX2
MX2
FGA
TCF7L2
F2RL1
TKFC
MSR1
NFKBIZ
LMBR1
EPPIN
ROBO3
SP1
PDF
DLL4
ECD
SLC11A1
DMBT1
SKIV2L
SEMG2
DES
DCK
DAXX
TNFRSF10A
TNFRSF10B
LALBA
APOBEC3H
TMPRSS6
SPINK5
MARCO
TNFSF11
KNG1
CSK
KLRK1
KCNH2
JUND
JAK1
CLDN4
CCL28
RNASE3
RN7SL1
IREB2
ILK
LTB4R
APOBEC3A
MASP2
TRIM27
IL7R
PTX3
IFNAR2
IFN1@
SYTL1
APOBEC3C
DDX17
HTR1A
SEPTIN7
CD14
MASP1
PROC
HRG
IRF9
TRIM22
LANCL1
PPP4C
HMOX1
RNASE7
ABCC4
HDAC1
IFNLR1
PLSCR1
BACH2
TANK
PIK3CG
ARRB1
RSAD2
STAB2
TBK1
PDYN
PDGFRB
PDCD1
PCSK2
PCSK1
AQP9
APOH
BIRC5
ANXA6
IL22
PRDX1
ALB
SLC29A3
OAS1
AGER
UNC93B1
TNFSF4
ACO1
SERPINA3
CXCR1
CCL15
CCL14
CCL19
CCR3
CCL4L1
ACKR2
CCR7
CCR8
ACKR4
CCL21
CCR5
CCL23
CCL25
CCL3L3
CCL4L2
CCR1
XCL2
CXCR4
CXCR6
CCR4
TAFA5
TAFA3
TAFA4
TAFA1
TAFA2
CCL15-CCL14
PTK2B
IL4
CDH1
LTBP1
PPARG
FGR
CRP
JAK2
PTK2
PTGDR
CD86
HCK
VDR
OLR1
GRK2
TXK
RNASE2
CD79A
CD79B
LYN
SYK
BTK
BLNK
VAV3
VAV1
VAV2
RAC2
RAC3
CHP1
CHP2
NFAT5
CARD11
BCL10
MALT1
CHUK
IKBKB
IKBKG
NFKBIB
NFKBIE
CD19
CR2
PIK3R5
CD22
CD72
PTPN6
LILRB3
RASGRP3
PLCG2
PRKCB
IFITM1
IGH
IGHA1
IGHA2
IGHD
IGHD1-1
IGHD1-14
IGHD1-20
IGHD1-26
IGHD1-7
IGHD2-15
IGHD2-2
IGHD2-21
IGHD2-8
IGHD3-10
IGHD3-16
IGHD3-22
IGHD3-3
IGHD3-9
IGHD4-11
IGHD4-17
IGHD4-23
IGHD4-4
IGHD5-12
IGHD5-18
IGHD5-24
IGHD5-5
IGHD6-13
IGHD6-19
IGHD6-25
IGHD6-6
IGHD7-27
IGHE
IGHG1
IGHG2
IGHG3
IGHG4
IGHJ1
IGHJ2
IGHJ3
IGHJ4
IGHJ5
IGHJ6
IGHM
IGHV1-18
IGHV1-2
IGHV1-24
IGHV1-3
IGHV1-45
IGHV1-46
IGHV1-58
IGHV1-69
IGHV1-8
IGHV1-38-4
IGHV1-69-2
IGHV2-26
IGHV2-5
IGHV2-70
IGHV3-11
IGHV3-13
IGHV3-15
IGHV3-16
IGHV3-20
IGHV3-21
IGHV3-23
IGHV3-30
IGHV3-30-3
IGHV3-30-5
IGHV3-33
IGHV3-35
IGHV3-38
IGHV3-43
IGHV3-48
IGHV3-49
IGHV3-53
IGHV3-64
IGHV3-66
IGHV3-7
IGHV3-72
IGHV3-73
IGHV3-74
IGHV3-9
IGHV3-38-3
IGHV3-69-1
IGHV4-28
IGHV4-30-1
IGHV4-30-2
IGHV4-30-4
IGHV4-31
IGHV4-34
IGHV4-39
IGHV4-4
IGHV4-59
IGHV4-61
IGHV4-38-2
IGHV5-51
IGHV5-10-1
IGHV6-1
IGHV7-4-1
IGHV7-81
IGK
IGKC
IGKDEL
IGKJ
IGKJ1
IGKJ2
IGKJ3
IGKJ4
IGKJ5
IGKV@
IGKV1-12
IGKV1-13
IGKV1-16
IGKV1-17
IGKV1-27
IGKV1-33
IGKV1-37
IGKV1-39
IGKV1-5
IGKV1-6
IGKV1-8
IGKV1-9
IGKV1D-12
IGKV1D-13
IGKV1D-16
IGKV1D-17
IGKV1D-33
IGKV1D-37
IGKV1D-39
IGKV1D-42
IGKV1D-43
IGKV1D-8
IGKV2-24
IGKV2-28
IGKV2-30
IGKV2-40
IGKV2D-24
IGKV2D-28
IGKV2D-29
IGKV2D-30
IGKV2D-40
IGKV3-11
IGKV3-15
IGKV3-20
IGKV3-7
IGKV3D-11
IGKV3D-15
IGKV3D-20
IGKV3D-7
IGKV4-1
IGKV5-2
IGKV6-21
IGKV6D-21
IGKV6D-41
IGL
IGLC1
IGLC2
IGLC3
IGLC6
IGLC7
IGLJ
IGLJ1
IGLJ2
IGLJ3
IGLJ4
IGLJ5
IGLJ6
IGLJ7
IGLV@
IGLV1-36
IGLV1-40
IGLV1-44
IGLV1-47
IGLV1-50
IGLV1-51
IGLV10-54
IGLV11-55
IGLV2-11
IGLV2-14
IGLV2-18
IGLV2-23
IGLV2-33
IGLV2-8
IGLV3-1
IGLV3-10
IGLV3-12
IGLV3-16
IGLV3-19
IGLV3-21
IGLV3-22
IGLV3-25
IGLV3-27
IGLV3-32
IGLV3-9
IGLV4-3
IGLV4-60
IGLV4-69
IGLV5-37
IGLV5-39
IGLV5-45
IGLV5-48
IGLV5-52
IGLV6-57
IGLV7-43
IGLV7-46
IGLV8-61
IGLV9-49
C5
CCL3P1
CKLF
CMA1
CXCL17
EDN2
FGF10
LECT2
PPBPP1
PROK2
SAA1
SAA2
SBDS
SEMA3A
SEMA3B
SEMA3C
SEMA3D
SEMA3E
SEMA3G
SEMA4A
SEMA4B
SEMA4C
SEMA4D
SEMA4F
SEMA4G
SEMA5A
SEMA5B
SEMA6A
SEMA6B
SEMA6C
SEMA6D
SEMA7A
SLIT1
SLIT2
TNC
TYMP
C5AR1
CCR9
CCRL2
CMKLR1
CX3CR1
CXCR5
ACKR3
CYSLTR1
CYSLTR2
ACKR1
EDNRA
EDNRB
FPR1
FPR2
GPR17
GPR32
GPR33
PTGDR2
C5AR2
LTB4R2
PLXNA1
PLXNA2
PLXNA3
PLXNA4
PLXNB1
PLXNB2
PLXNB3
PLXNC1
PLXND1
PTAFR
ROBO1
ROBO2
RXFP3
XCR1
ADM
ADM2
AGRP
AGT
AMBN
AMELX
AMH
ANGPTL5
ANGPTL7
APLN
CDNF
ARTN
AVP
BMP10
BMP15
BMP3
BMP4
BMP5
BMP7
BMP8A
BMP8B
BTC
MYDGF
CALCA
CALCB
CAT
CCK
CD320
CD70
ADA2
CER1
CGA
CGB3
CGB1
CGB2
CGB5
CGB7
CGB8
CHGA
CHGB
CLCF1
CMTM1
CMTM2
CMTM3
CMTM4
CMTM5
CMTM6
CMTM7
CMTM8
CNTF
CORT
CRH
CSH1
CSH2
CSHL1
CSPG5
CTF1
EBI3
EPGN
EPO
FAM3B
FAM3C
FAM3D
FGF11
FGF12
FGF14
FGF16
FGF17
FGF18
FGF19
FGF20
FGF21
FGF22
FGF23
FGF3
FGF4
FGF5
FGF6
FGF8
FGF9
VEGFD
FIGNL2
FLT3LG
FSHB
GAL
GALP
GAST
GCG
GDF1
GDF10
GDF11
GDF2
GDF5
GDF7
GDF9
GDNF
GH1
GH2
GHRH
GHRL
GIP
GKN1
GMFB
GNRH1
GNRH2
GPHA2
GPHB5
GPI
GREM1
GREM2
GRP
GUCA2A
HBEGF
HDGF
HDGFL3
IAPP
IFNE
IFNK
IFNW1
IGF2
IL12A
IL17B
IL17C
IL17D
IL17F
IL19
IL1F10
IL36RN
IL36A
IL37
IL36B
IL36G
IL1RN
IL20
IL21
IL23A
IL25
IL26
IFNL3
IL31
IL34
IL5
INHBB
INHBC
INHBE
INS-IGF2
INSL3
INSL4
INSL5
INSL6
JAG1
JAG2
FGF7P6
FGF7P3
KL
LACRT
LEFTY1
LEFTY2
LHB
LIF
LRSAM1
LTB
LTBP2
LTBP3
LTBP4
MDK
MIA
MLN
MSTN
NDP
NENF
NGF
NMB
NODAL
CCN3
NPFF
NPPB
NPPC
NPY
NRG2
NRG3
NRG4
NRTN
NTF3
NTF4
NTS
NUDT6
OGN
OSGIN1
OSM
OSTN
OXT
ENDOU
PDGFC
PDGFD
PDGFRL
PMCH
PNOC
POMC
PPBPP2
PPY
PRL
PRLH
PROK1
PSPN
PTH
PTH2
PTHLH
PTN
PYY
QRFP
RABEP1
RABEP2
REG1A
RETN
RETNLB
RLN1
RLN2
RLN3
SCG2
SCGB3A1
SCT
AIMP1
SECTM1
SLURP1
SST
STC2
TAC1
TDGF1
TDGF1P3
TG
TGFA
THPO
TNFSF12
TNFSF13
TNFSF13B
TNFSF14
TNFSF18
TNFSF8
TNFSF9
TOR2A
TRH
TSHB
TSLP
TXLNA
UCN
UCN2
UCN3
UTS2
UTS2B
VEGFB
VIP
ACVR1C
ACVR2A
ACVR2B
ACVRL1
ADCYAP1R1
ADIPOR1
ADRB1
ADRB2
AGTR1
AGTR2
AMHR2
[truncated: 466 more rows]

## Sheet: Table S2
immunosenescence-related prognostic genes
E2F3
BCL2
MYC
COL3A1
ANXA5
C1QA
C1QB
CLIC4
GPNMB
LAPTM5
MSN
NPC2
PSMD11
S100A4
SERPING1
SGK1
VAT1
ALDH1A3
CDKN2B
COL1A2
CRYAB
EIF2S2
FILIP1L
IGFBP3
IGFBP6
IGFBP7
MAP1LC3B
NDN
PEA15
RAB31
RHOB
RRAS
SERPINE1
SMPD1
SPARC
TGFB1I1
TNFAIP2
VIM
ATR
CHEK2
FBXO5
HMGA1
MAP2K1
MAPKAPK5
NEK4
NUP62
PAWR
PML
RBL1
SIRT1
SMC5
SMC6
SPI1
TBX2
TWIST1
MSH2
SEC63
CBX6
CCNE1
E2F2
EED
EHMT2
ETS2
EZH2
LMNB1
MAPK9
PHC1
PHC3
RAD50
ALDOC
FKBP8
GABARAPL1
MMP14
PLAT
PLAU
RNASEL
TGFB1
HTRA1
CD74
CTSB
FCER1G
HLA-DOA
HLA-DPA1
NFYB
PSMC5
RFXAP
TAP2
AP3B1
CXCL2
CXCL3
CCL13
S100A13
COLEC12
A2M
TNFSF10
CCL20
ZYX
ELN
NOS2
TPM2
AHNAK
F2RL1
ROBO3
MARCO
TNFSF11
ILK
PTGS2
ABCC4
PDGFRB
ANXA6
TNFSF4
CDH1
PPARG
PTGDR
OLR1
BTK
VAV3
NFATC1
BCL10
NFKBIA
CD22
CD72
SEMA3C
SEMA4A
SEMA5A
TNC
C5AR1
EDNRA
BMP1
CHGA
CLEC11A
DKK1
FAM3C
FGF14
GREM1
GRP
LIF
LTBP2
LTBP3
PDGFC
PTN
SCG2
TGFB2
TGFB3
VEGFC
ACVR1B
ACVR2A
ANGPTL2
CSF1R
ESR1
FGFR3
FGFR4
HNF4A
HNF4G
IL13RA1
IL17RB
IL20RA
LGR5
MC1R
NPR1
NPR3
NR1D2
NR2C1
NR3C2
NRP2
OSMR
PGR
PRLR
PTGER3
PTGER4
SDC2
SSTR1
TGFBR2
TNFRSF11A
TYROBP
SOS1
MAP3K8

## Sheet: Table S3
machine learning algorithms combination and hyperparameter optimization
Algorithm	Package	Tune parameter function
random survival forest (RSF)	randomForestSRC	tune.rfsrc
elastic network (Enet), least absolute shrinkage and selection operator (Lasso), Ridge	glmnet	cv.glmnet
stepwise Cox	survival	AIC (auto)
CoxBoost	CoxBoost	optimCoxBoostPenalty,cv.CoxBoost
partial least squares regression for Cox (plsRcox)	plsRcox	cv.plsRcox
supervised principal components (SuperPC)	superpc	superpc.cv
generalized boosted regression modeling (GBM)	GBM	cv.gbm
survival support vector machine(survival-SVM )	survivalSVM	——

## Sheet: Table S4
CoxBoost algorithm gene
IGFBP3
RHOB
SMPD1
TNFAIP2
HMGA1
MAP2K1
PHC1
CHGA
FAM3C
LIF
TGFB2
ESR1
HNF4G
NR1D2
PGR
BCL2
NUP62
PHC3
RAD50
ALDOC
PSMC5
TAP2
AP3B1
CXCL2
TNFSF11
PTGS2
ABCC4
PTGDR
ACVR2A
HNF4A
SSTR1

## Sheet: Table S5
MALISS model gene
RHOB
SMPD1
TNFAIP2
HMGA1
MAP2K1
PHC1
CHGA
FAM3C
LIF
TGFB2
ESR1
HNF4G
NR1D2
PGR
BCL2
NUP62
PHC3
RAD50
ALDOC
PSMC5
TAP2
AP3B1
CXCL2
TNFSF11
PTGS2
ABCC4
PTGDR
ACVR2A
HNF4A
SSTR1
